# Supplementary material for: Compound kushen injection suppresses human acute myeloid leukaemia by regulating the Prdxs/ROS/Trx1 signalling pathway
Source: J Exp Clin Cancer Res. 2018 Nov 19;37:277. doi: 10.1186/s13046-018-0948-3 (PMC6245615; doi:10.1186/s13046-018-0948-3)
Supplement: Supplementary file 2 — Table S1. The information of new diagnosed AML patients. (XLSX 35 kb) [file 13046_2018_948_MOESM2_ESM.xlsx]

## Sheet: 工作表1
Table S1. The information of new diagnosed AML patients.
No.	Age (Year)	Sex	FAB	WBC (×10^9/L)	Hyperleukocytic leukemia	Cells derived	ELN classification	Abnormal cells ratio
1#	53	Female	M2	3.89	No	Bone marrow	High risk	0.4963
2#	67	Female	M1	393.2	Yes	Leukapheresis	High risk	0.525
3#	53	Female	M5	17.49	No	Bone marrow	Low risk	0.322
4#	25	Male	M2	1.15	No	Bone marrow	High risk	0.3533
5#	78	Female	M5	154.17	Yes	Leukapheresis	High risk	0.9531
6#	24	Female	M1	34.9	No	Bone marrow	Moderate risk	0.8454
7#	50	Female	M4	87.87	Yes	Leukapheresis	High risk	0.9128
8#	72	Male	M5	104.78	Yes	Leukapheresis	High risk	0.8499
9#	36	Male	M2	1.51	No	Bone marrow	Moderate risk	0.2678
10#	64	Male	M5	3.98	No	Bone marrow	High risk	0.88
11#	65	Male	M2	21.11	No	Bone marrow	Low risk	0.123
12#	54	Female	M2	8.07	No	Bone marrow	Low risk	0.2311
13#	62	Male	M2	2.17	No	Bone marrow	Moderate risk	0.2106
14#	58	Male	M5	28.46	No	Bone marrow	Moderate risk	0.3921
15#	65	Male	M1	24.28	No	Bone marrow	Moderate risk	0.695
16#	44	Male	M5	4.15	No	Bone marrow	Low risk	0.5246
17#	71	Male	M2	3.43	No	Bone marrow	High risk	0.0929
18#	61	Female	M2	96.11	Yes	Peripheral blood	High risk	0.7606
19#	53	Male	M5	0.74	No	Bone marrow	Moderate risk	0.1967
20#	21	Female	M1	10.52	No	Bone marrow	Low risk	0.9093
21#	61	Male	M2	4.84	No	Bone marrow	Low risk	0.52
22#	23	Female	M2	156.24	Yes	Leukapheresis	High risk	0.73
23#	71	Male	M5	223.33	Yes	Leukapheresis	High risk	0.827
24#	30	Male	M2	51.78	Yes	Peripheral blood	High risk	0.68
25#	57	Male	M2	87.5	Yes	Peripheral blood	Low risk	0.9291
26#	68	Male	M2	28.99	No	Bone marrow	Low risk	0.9
27#	41	Male	M2	13.8	No	Bone marrow	High risk	0.5805
28#	75	Female	M5	214.75	Yes	Leukapheresis	High risk	0.605
29#	71	Male	M5	1.74	No	Bone marrow	High risk	0.7808
30#	15	Male	M5	142.43	Yes	Leukapheresis	Low risk	0.7354
31#	80	Female	M2	7.92	No	Bone marrow	Low risk	0.49
32#	62	Female	M5	49.37	No	Peripheral blood	Moderate risk	0.9392
33#	50	Male	M5	17.59	No	Bone marrow	Low risk	0.45
34#	60	Male	M5	57.96	Yes	Peripheral blood	High risk	0.97
35#	48	Male	M4	1.94	No	Bone marrow	Low risk	0.35
36#	59	Male	M2	5.93	No	Bone marrow	Low risk	0.173
The information of healthy controls
No.	Age (Year)	Sex	Cells	Cells derived
1#	47	Male	CD34＋	Peripheral blood
2#	29	Female	CD34＋	Peripheral blood
3#	22	Female	CD34＋	Peripheral blood
4#	25	Female	CD34＋	Peripheral blood
5#	35	Male	HSC	Peripheral blood
6#	47	Female	HSC	Peripheral blood
7#	29	Male	T	Peripheral blood
8#	32	Male	CD34＋	Peripheral blood
9#	24	Female	CD34＋	Peripheral blood
10＃	44	Female	T	Peripheral blood
11＃	26	Male	CD34＋	Peripheral blood
12＃	22	Female	CD34＋	Peripheral blood
13＃	33	Male	CD34＋	Peripheral blood
14＃	24	Female	CD34＋	Peripheral blood
15＃	33	Female	T	Peripheral blood
