# Supplementary material for: Compound kushen injection suppresses human acute myeloid leukaemia by regulating the Prdxs/ROS/Trx1 signalling pathway
Source: J Exp Clin Cancer Res. 2018 Nov 19;37:277. doi: 10.1186/s13046-018-0948-3 (PMC6245615; doi:10.1186/s13046-018-0948-3)
Supplement: Supplementary file 9 — Table S3. The identified 54 differentially expressed proteins. (XLSX 28 kb) [file 13046_2018_948_MOESM9_ESM.xlsx]

## Sheet: heatmap
Table S3. The identified 54 differentially expressed proteins.
No	Function	Protein ID	Protein name	ratio
1	leukocyte mediated cytotoxicity	P10809	60 kDa heat shock protein, mitochondrial	9.37031
2		P11279	Lysosome-associated membrane glycoprotein 1	6.61011
3		P53634	Dipeptidyl peptidase 1	2.99097
4		P16150	Leukosialin	2.74588
5		Q9ULZ3	Apoptosis-associated speck-like protein containing a CARD	2.64495
6		P00491	Purine nucleoside phosphorylase	0.234478
7	activation of immune response	P10809	60 kDa heat shock protein, mitochondrial	9.37031
8		P14625	Endoplasmin	4.07178
9		Q9UJZ1	Stomatin-like protein 2, mitochondrial	3.57562
10		Q9BT09	Protein canopy homolog 3	2.02243
11		O15117	FYN-binding protein	0.409134
12		P32942	Intercellular adhesion molecule 3	0.32806
13		O14818	Proteasome subunit alpha type-7	0.2106
14	antioxidant activity	P69905	Hemoglobin subunit alpha	8.26382
15		P30048	Thioredoxin-dependent peroxide reductase, mitochondrial	6.5391
16		Q13162	Peroxiredoxin-4	6.12449
17		P04040	Catalase	3.87388
18	cellular response to oxidative stress	P16615	Sarcoplasmic/endoplasmic reticulum calcium ATPase 2	9.08804
19		P30048	Thioredoxin-dependent peroxide reductase, mitochondrial	6.5391
20		P07237	Protein disulfide-isomerase	5.54589
21		P04040	Catalase	3.87388
22		Q6NUK1	Calcium-binding mitochondrial carrier protein SCaMC-1	2.13749
23		P09874	Poly [ADP-ribose] polymerase 1	0.35464
24	DNA damage and DNA repair	P78527	DNA-dependent protein kinase catalytic subunit	13.3469
25		P16070	CD44 antigen	11.1049
26		P61586	Transforming protein RhoA	2.82803
27		Q9ULZ3	Apoptosis-associated speck-like protein containing a CARD	2.64495
28		P27695	DNA-(apurinic or apyrimidinic site) lyase	2.23741
29		Q9UQE7	Structural maintenance of chromosomes protein 3	0.48213
30		Q08211	ATP-dependent RNA helicase A	0.480583
31		P62805	Histone H4	0.45415
32		P09874	Poly [ADP-ribose] polymerase 1	0.35464
33		Q5UIP0	Telomere-associated protein RIF1	0.295713
34	Cell growth	P28907	ADP-ribosyl cyclase/cyclic ADP-ribose hydrolase 1	5.39018
35		P35232	Prohibitin	3.03429
36		P61586	Transforming protein RhoA	2.82803
37	cell cycle process	P61006	Ras-related protein Rab-8A	19.2124
38		P61160	Actin-related protein 2	3.20853
39		Q9UQE7	Structural maintenance of chromosomes protein 3	0.48213
40		Q00534	REVERSED Cyclin-dependent kinase 6	0.410289
41		P61981	14-3-3 protein gamma	0.408034
42		O14818	Proteasome subunit alpha type-7	0.2106
43		P49736	DNA replication licensing factor MCM2	0.0447081
44	cell death	P78527	DNA-dependent protein kinase catalytic subunit	13.3469
45		P16070	CD44 antigen	11.1049
46		P10809	60 kDa heat shock protein, mitochondrial	9.37031
47		P30048	Thioredoxin-dependent peroxide reductase, mitochondrial	6.5391
48		P11021	78 kDa glucose-regulated protein	5.62751
49		P28907	ADP-ribosyl cyclase/cyclic ADP-ribose hydrolase 1	5.39018
50		P08758	Annexin A5	4.59715
51		P27797	Calreticulin	4.57514
52		P14625	Endoplasmin	4.07178
53		P04040	Catalase	3.87388
54		Q8NBS9	Thioredoxin domain-containing protein 5	3.66227
55		P38646	Stress-70 protein, mitochondrial	3.45207
56		P35232	Prohibitin	3.03429
57		Q9ULZ3	Apoptosis-associated speck-like protein containing a CARD	2.64495
58		P27695	DNA-(apurinic or apyrimidinic site) lyase	2.23741
59		P02749	Beta-2-glycoprotein 1	0.337735
60		P41218	Myeloid cell nuclear differentiation antigen	0.187688
61	leukocyte migration	O00592	Podocalyxin	66.9559
62		P16070	CD44 antigen	11.1049
63		P54709	Sodium/potassium-transporting ATPase subunit beta-3	8.91997
64		P05107	Integrin beta-2	3.22516
65		O15427	Monocarboxylate transporter 4	3.15101
66		P08246	Neutrophil elastase	2.99801
67		P16150	Leukosialin	2.74588
68		P78324	Tyrosine-protein phosphatase non-receptor type substrate 1	2.74066
69		P08648	Integrin alpha-5	2.30564
70		Q92896	Golgi apparatus protein 1	0.212515
71		Q5JRA6	Melanoma inhibitory activity protein 3	0.115984
72	positive regulation of NF-kappaB transcription factor activity	P30048	Thioredoxin-dependent peroxide reductase, mitochondrial	6.5391
73		P04040	Catalase	3.87388
74		P05107	Integrin beta-2	3.22516
75		Q9ULZ3	Apoptosis-associated speck-like protein containing a CARD	2.64495
76	kinase regulator activity	P61586	Transforming protein RhoA	2.82803
77		Q9ULZ3	Apoptosis-associated speck-like protein containing a CARD	2.64495
78		P61981	14-3-3 protein gamma	0.408034
79		P08238	Heat shock protein HSP 90-beta	0.3855
80		P02765	Alpha-2-HS-glycoprotein	0.36778
81		P05386	60S acidic ribosomal protein P1	0.136723
